# Supplementary material for: Synergistic Effects of UVB and Ionizing Radiation on Human Non-Malignant Cells: Implications for Ozone Depletion and Secondary Cosmic Radiation Exposure
Source: Biomolecules. 2025 Apr 6;15(4):536. doi: 10.3390/biom15040536 (PMC12024869; doi:10.3390/biom15040536)
Supplement: Supplementary file 1 [file biomolecules-15-00536-s001.zip]

Archive with 1 entries (1 files):
- biomolecules-3499358-supplementary.pdf
